# Supplementary material for: Discontinuity of Human Presence at Atapuerca during the Early Middle Pleistocene: A Matter of Ecological Competition?
Source: PLoS One. 2014 Jul 23;9(7):e101938. doi: 10.1371/journal.pone.0101938 (PMC4114206; doi:10.1371/journal.pone.0101938)
Supplement: Table S1 — Specimen Number. (XLSX) [file pone.0101938.s001.xlsx]

## Sheet: Hoja1
Table S1 Specimen Number
Specimen Number	Taxa
ATA02 TD08b F11 n1	Ursus sp.
ATA04 TD08b G14 n28	Ursus sp.
ATA02 TD08b G15 n1	Ursus sp.
ATA05 TD08b G08 n1	Sus scrofa
ATA94 TD08 H16 n42	Stephanorhinus etruscus
ATA94 TD08 H16 n52	Stephanorhinus etruscus
ATA06 TD08b G03 n68	Lynx sp.
ATA06 TD08b G03 n98	Lynx sp.
ATA06 TD08b G04 n127	Lynx sp.
ATA06 TD08b G03 n117	Lynx sp.
ATA05 TD08b G08 n2	Hyaena sp.
ATA94 TD08 I16 n62	Hippopotamus sp.
ATA05 TD08b G03 n12	Eucladoceros giulii
ATA06 TD08b G04 n110	Eucladoceros giulii
ATA94 TD08 I17 n3	Eucladoceros giulii
ATA04 TD08b H05 n3	Eucladoceros giulii
ATA02 TD08a A01 n3	Equus altidens
ATA03 TD08b G06 n17	Equus altidens
ATA03 TD08b G06 n18	Equus altidens
ATA02 TD08b G07 n19	Equus altidens
ATA02 TD08b G07 n55	Equus altidens
ATA02 TD08b G08 n1	Equus altidens
ATA02 TD08b G08 n2	Equus altidens
ATA02 TD08b G09 n51	Equus altidens
ATA02 TD08b G10 n32	Equus altidens
ATA04 TD08b H06 n3	Equus altidens
ATA02 TD08b A01 n5	Dama vallonetensis
ATA05 TD08b E12 n11	Dama vallonetensis
ATA02 TD08b F09 n9	Dama vallonetensis
ATA02 TD08b F10 n14	Dama vallonetensis
ATA02 TD08b F11 n78	Dama vallonetensis
ATA02 TD08b F12 n60	Dama vallonetensis
ATA05 TD08b F13 n5	Dama vallonetensis
ATA06 TD08b G03 n5	Dama vallonetensis
ATA03 TD08b G03 n17	Dama vallonetensis
ATA05 TD08b G03 n17	Dama vallonetensis
ATA06 TD08b G03 n62	Dama vallonetensis
ATA06 TD08b G04 n83	Dama vallonetensis
ATA06 TD08b G04 n109	Dama vallonetensis
ATA06 TD08b G04 n126	Dama vallonetensis
ATA06 TD08b G04 n128	Dama vallonetensis
ATA03 TD08b G05 n26	Dama vallonetensis
ATA03 TD08b G05 n27	Dama vallonetensis
ATA03 TD08b G05 n57	Dama vallonetensis
ATA04 TD08b G06 n2	Dama vallonetensis
ATA02 TD08b G07 n31	Dama vallonetensis
ATA02 TD08b G07 n34	Dama vallonetensis
ATA02 TD08b G07 n39	Dama vallonetensis
ATA02 TD08b G07 n50	Dama vallonetensis
ATA02 TD08b G07 n54	Dama vallonetensis
ATA02 TD08b G07 n103	Dama vallonetensis
ATA02 TD08b G08 n3	Dama vallonetensis
ATA02 TD08b G08 n84	Dama vallonetensis
ATA02 TD08b G09 n11	Dama vallonetensis
ATA02 TD08b G09 n17	Dama vallonetensis
ATA02 TD08b G09 n34	Dama vallonetensis
ATA02 TD08b G10 n65	Dama vallonetensis
ATA02 TD08b G12 n22	Dama vallonetensis
ATA02 TD08b G12 n27	Dama vallonetensis
ATA02 TD08b G12 n33	Dama vallonetensis
ATA02 TD08b G12 n48	Dama vallonetensis
ATA02 TD08b G13 n17	Dama vallonetensis
ATA03 TD08b G15 n14	Dama vallonetensis
ATA05 TD08b H03 n17	Dama vallonetensis
ATA05 TD08b H03 n18	Dama vallonetensis
ATA06 TD08b H03 n32	Dama vallonetensis
ATA06 TD08b H03 n40	Dama vallonetensis
ATA06 TD08b H04 n9	Dama vallonetensis
ATA02 TD08b H08 n7	Dama vallonetensis
ATA02 TD08b H08 n22	Dama vallonetensis
ATA94 TD08 G17 n22	Dama vallonetensis
ATA94 TD08 H16 n39	Dama vallonetensis
ATA94 TD08 I17 n2	Dama vallonetensis
ATA06 TD08b G04 n77	Crocuta crocuta
ATA02 TD08b G07 n109	Crocuta crocuta
ATA02 TD08b G08 n25	Cervus elaphus
ATA02 TD08b G09 n39	Cervus elaphus
ATA02 TD08b G12 n9	Cervus elaphus
ATA05 TD08b H03 n63	Cervus elaphus
ATA94 TD08 G17 n4	Cervus elaphus
ATA94 TD08 H16 n32	Cervus elaphus
ATA06 TD08b G03 n64	Canis mosbachensis
ATA04 TD08b G05 n85	Canis mosbachensis
ATA02 TD08b F11 n58	Bison voigtstedtensis
ATA06 TD08b G03 n58	Bison voigtstedtensis
ATA06 TD08b G04 n36	Bison voigtstedtensis
ATA06 TD08b G04 n38	Bison voigtstedtensis
ATA02 TD08b G07 n91	Bison voigtstedtensis
ATA94 TD08 I16 n39	Bison voigtstedtensis
